# Supplementary material for: Research on urban path selection of construction vehicles based on bi-objective optimization
Source: PLoS One. 2022 Oct 6;17(10):e0275678. doi: 10.1371/journal.pone.0275678 (PMC9536627; doi:10.1371/journal.pone.0275678)
Supplement: S1 File — (TXT) [file pone.0275678.s001.txt]

%main.m
clear
clc
totalbest=0;
totalbestfit=ones(1,28);
i=1;
popsize=10;
pc=0.6;   
pm=0.005; 
pop=initpop(popsize);  
fitvalue=calfitvalue(pop); 
result = ones(1,100);
while i<=100
[newpop]=selection(pop,fitvalue);  
[newpop1]=crossover(newpop,pc); 
[newpop2]=mutation(newpop1,pm); 
[newpop3]=correction(newpop2); 
fitvalue=calfitvalue(newpop3); 
[bestindividual,bestfit]=best(newpop3,fitvalue); 
if bestfit>totalbest
    totalbest=bestfit;
    totalbestfit=bestindividual;
    result(i) =1/totalbest;
    i=i+1;
else
    result(i) = 1/totalbest;
    i=i+1;
end
end
i=1:1:100;
plot(i,result(i),'k');

%%%%%%%%%%%%%%%%%%%%%%%%%%%%%%%%%%%%%%%%%%%%%%%%%%%%%%%%%%%%%%%%%%%%%%%%%%%%%%%%%%%%%%%%%%%%%%%%%%%%%%%%%%%%%%%%%%%%%%%%%%%%%%%%%%%%
%Path Connection Matrix
C=[1	2	2	8	0	0	0	0	0	0	0	0	0	0	0	0	0	0	0	0	0	0	0	0	0	0	0;
2	2	3	9	0	0	0	0	0	0	0	0	0	0	0	0	0	0	0	0	0	0	0	0	0	0	0;
3	2	4	10	0	0	0	0	0	0	0	0	0	0	0	0	0	0	0	0	0	0	0	0	0	0	0;
4	2	5	11	0	0	0	0	0	0	0	0	0	0	0	0	0	0	0	0	0	0	0	0	0	0	0;
5	2	6	12	0	0	0	0	0	0	0	0	0	0	0	0	0	0	0	0	0	0	0	0	0	0	0;
6	2	7	13	0	0	0	0	0	0	0	0	0	0	0	0	0	0	0	0	0	0	0	0	0	0	0;
7	1	14	0	0	0	0	0	0	0	0	0	0	0	0	0	0	0	0	0	0	0	0	0	0	0	0;
8	2	9	15	0	0	0	0	0	0	0	0	0	0	0	0	0	0	0	0	0	0	0	0	0	0	0;
9	2	10	16	0	0	0	0	0	0	0	0	0	0	0	0	0	0	0	0	0	0	0	0	0	0	0;
10	2	11	17	0	0	0	0	0	0	0	0	0	0	0	0	0	0	0	0	0	0	0	0	0	0	0;
11	2	12	18	0	0	0	0	0	0	0	0	0	0	0	0	0	0	0	0	0	0	0	0	0	0	0;
12	2	13	19	0	0	0	0	0	0	0	0	0	0	0	0	0	0	0	0	0	0	0	0	0	0	0;
13	2	14	20	0	0	0	0	0	0	0	0	0	0	0	0	0	0	0	0	0	0	0	0	0	0	0;
14	1	21	0	0	0	0	0	0	0	0	0	0	0	0	0	0	0	0	0	0	0	0	0	0	0	0;
15	2	16	22	0	0	0	0	0	0	0	0	0	0	0	0	0	0	0	0	0	0	0	0	0	0	0;
16	1	17	0	0	0	0	0	0	0	0	0	0	0	0	0	0	0	0	0	0	0	0	0	0	0	0;
17	2	18	24	0	0	0	0	0	0	0	0	0	0	0	0	0	0	0	0	0	0	0	0	0	0	0;
18	2	19	25	0	0	0	0	0	0	0	0	0	0	0	0	0	0	0	0	0	0	0	0	0	0	0;
19	2	20	26	0	0	0	0	0	0	0	0	0	0	0	0	0	0	0	0	0	0	0	0	0	0	0;
20	2	21	27	0	0	0	0	0	0	0	0	0	0	0	0	0	0	0	0	0	0	0	0	0	0	0;
21	1	28	0	0	0	0	0	0	0	0	0	0	0	0	0	0	0	0	0	0	0	0	0	0	0	0;
22	1	23	0	0	0	0	0	0	0	0	0	0	0	0	0	0	0	0	0	0	0	0	0	0	0	0;
23	1	16	0	0	0	0	0	0	0	0	0	0	0	0	0	0	0	0	0	0	0	0	0	0	0	0;
24	1	25	0	0	0	0	0	0	0	0	0	0	0	0	0	0	0	0	0	0	0	0	0	0	0	0;
25	1	26	0	0	0	0	0	0	0	0	0	0	0	0	0	0	0	0	0	0	0	0	0	0	0	0;
26	1	27	0	0	0	0	0	0	0	0	0	0	0	0	0	0	0	0	0	0	0	0	0	0	0	0;
27	1	28	0	0	0	0	0	0	0	0	0	0	0	0	0	0	0	0	0	0	0	0	0	0	0	0;
28	1	28	0	0	0	0	0	0	0	0	0	0	0	0	0	0	0	0	0	0	0	0	0	0	0	0];
pop=ones(popsize,28);
L=ones(1,28);
[px,py]=size(pop);
for i=1:px
k=1;
for j=1:py-1
k=C(k,randi([3,2+C(k,2)],1,1));
L(1,j+1)=k;
end
pop(i,:)=L(1,:);
end

%%%%%%%%%%%%%%%%%%%%%%%%%%%%%%%%%%%%%%%%%%%%%%%%%%%%%%%%%%%%%%%%%%%%%%%%%%%%%%%%%%%%%%%%%%%%%%%%%%%%%%%%%%%%%%%%%%%%%%%%%%%%%%%%%%%%

%calfitvalue.m
function [fitvalue]=calfitvalue(pop)
%Road Network Information
%Distance Matrix
D=[0	1	0	0	0	0	0	0.9	0	0	0	0	0	0	0	0	0	0	0	0	0	0	0	0	0	0	0	0;
1	0	1.3	0	0	0	0	0	1	0	0	0	0	0	0	0	0	0	0	0	0	0	0	0	0	0	0	0;
0	1.3	0	0.55	0	0	0	0	0	0.91	0	0	0	0	0	0	0	0	0	0	0	0	0	0	0	0	0	0;
0	0	0.55	0	0.6	0	0	0	0	0	0.75	0	0	0	0	0	0	0	0	0	0	0	0	0	0	0	0	0;
0	0	0	0.6	0	0.75	0	0	0	0	0	0.81	0	0	0	0	0	0	0	0	0	0	0	0	0	0	0	0;
0	0	0	0	0.75	0	0.78	0	0	0	0	0	0.75	0	0	0	0	0	0	0	0	0	0	0	0	0	0	0;
0	0	0	0	0	0.78	0	0	0	0	0	0	0	0.71	0	0	0	0	0	0	0	0	0	0	0	0	0	0;
0.9	0	0	0	0	0	0	0	1.2	0	0	0	0	0	1	0	0	0	0	0	0	0	0	0	0	0	0	0;
0	1	0	0	0	0	0	1.2	0	1.2	0	0	0	0	0	1.2	0	0	0	0	0	0	0	0	0	0	0	0;
0	0	0.91	0	0	0	0	0	1.2	0	0.63	0	0	0	0	0	0.97	0	0	0	0	0	0	0	0	0	0	0;
0	0	0	0.75	0	0	0	0	0	0.63	0	0.6	0	0	0	0	0	0.9	0	0	0	0	0	0	0	0	0	0;
0	0	0	0	0.81	0	0	0	0	0	0.6	0	0.73	0	0	0	0	0	0.9	0	0	0	0	0	0	0	0	0;
0	0	0	0	0	0.75	0	0	0	0	0	0.73	0	0.64	0	0	0	0	0	0.88	0	0	0	0	0	0	0	0;
0	0	0	0	0	0	0.71	0	0	0	0	0	0.64	0	0	0	0	0	0	0	0.87	0	0	0	0	0	0	0;
0	0	0	0	0	0	0	1	0	0	0	0	0	0	0	1.4	0	0	0	0	0	0.96	0	0	0	0	0	0;
0	0	0	0	0	0	0	0	1.2	0	0	0	0	0	1.4	0	0.93	0	0	0	0	0	1	0	0	0	0	0;
0	0	0	0	0	0	0	0	0	0.97	0	0	0	0	0	0.93	0	0.75	0	0	0	0	0	1.2	0	0	0	0;
0	0	0	0	0	0	0	0	0	0	0.9	0	0	0	0	0	0.75	0	0.68	0	0	0	0	0	1.2	0	0	0;
0	0	0	0	0	0	0	0	0	0	0	0.9	0	0	0	0	0	0.68	0	0.7	0	0	0	0	0	1.2	0	0;
0	0	0	0	0	0	0	0	0	0	0	0	0.88	0	0	0	0	0	0.7	0	0.64	0	0	0	0	0	1.2	0;
0	0	0	0	0	0	0	0	0	0	0	0	0	0.87	0	0	0	0	0	0.64	0	0	0	0	0	0	0	1.1;
0	0	0	0	0	0	0	0	0	0	0	0	0	0	0.96	0	0	0	0	0	0	0	1.6	0	0	0	0	0;
0	0	0	0	0	0	0	0	0	0	0	0	0	0	0	1	0	0	0	0	0	1.6	0	0	0	0	0	0;
0	0	0	0	0	0	0	0	0	0	0	0	0	0	0	0	1.2	0	0	0	0	0	0	0	0.6	0	0	0;
0	0	0	0	0	0	0	0	0	0	0	0	0	0	0	0	0	1.2	0	0	0	0	0	0.6	0	0.73	0	0;
0	0	0	0	0	0	0	0	0	0	0	0	0	0	0	0	0	0	1.2	0	0	0	0	0	0.73	0	0.6	0;
0	0	0	0	0	0	0	0	0	0	0	0	0	0	0	0	0	0	0	1.2	0	0	0	0	0	0.6	0	0.65;
0	0	0	0	0	0	0	0	0	0	0	0	0	0	0	0	0	0	0	0	1.1	0	0	0	0	0	0.65	0];
%Velocity Matrix
V=[50	60	50	50	50	50	50	50	50	50	50	50	50	50	50	50	50	50	50	50	50	50	50	50	50	50	50	50;
60	50	60	50	50	50	50	50	50	50	50	50	50	50	50	50	50	50	50	50	50	50	50	50	50	50	50	50;
50	60	50	60	50	50	50	50	50	50	50	50	50	50	50	50	50	50	50	50	50	50	50	50	50	50	50	50;
50	50	60	50	60	50	50	50	50	50	50	50	50	50	50	50	50	50	50	50	50	50	50	50	50	50	50	50;
50	50	50	60	50	60	50	50	50	50	50	50	50	50	50	50	50	50	50	50	50	50	50	50	50	50	50	50;
50	50	50	50	60	50	50	50	50	50	50	50	60	50	50	50	50	50	50	50	50	50	50	50	50	50	50	50;
50	50	50	50	50	50	50	50	50	50	50	50	50	50	50	50	50	50	50	50	50	50	50	50	50	50	50	50;
50	50	50	50	50	50	50	50	50	50	50	50	50	50	50	50	50	50	50	50	50	50	50	50	50	50	50	50;
50	50	50	50	50	50	50	50	50	50	50	50	50	50	50	50	50	50	50	50	50	50	50	50	50	50	50	50;
50	50	50	50	50	50	50	50	50	50	50	50	50	50	50	50	50	50	50	50	50	50	50	50	50	50	50	50;
50	50	50	50	50	50	50	50	50	50	50	50	50	50	50	50	50	50	50	50	50	50	50	50	50	50	50	50;
50	50	50	50	50	50	50	50	50	50	50	50	50	50	50	50	50	50	50	50	50	50	50	50	50	50	50	50;
50	50	50	50	50	60	50	50	50	50	50	50	50	50	50	50	50	50	50	60	50	50	50	50	50	50	50	50;
50	50	50	50	50	50	50	50	50	50	50	50	50	50	50	50	50	50	50	50	50	50	50	50	50	50	50	50;
50	50	50	50	50	50	50	50	50	50	50	50	50	50	50	50	50	50	50	50	50	50	50	50	50	50	50	50;
50	50	50	50	50	50	50	50	50	50	50	50	50	50	50	50	50	50	50	50	50	50	50	50	50	50	50	50;
50	50	50	50	50	50	50	50	50	50	50	50	50	50	50	50	50	50	50	50	50	50	50	50	50	50	50	50;
50	50	50	50	50	50	50	50	50	50	50	50	50	50	50	50	50	50	50	50	50	50	50	50	50	50	50	50;
50	50	50	50	50	50	50	50	50	50	50	50	50	50	50	50	50	50	50	50	50	50	50	50	50	50	50	50;
50	50	50	50	50	50	50	50	50	50	50	50	60	50	50	50	50	50	50	50	50	50	50	50	50	50	60	50;
50	50	50	50	50	50	50	50	50	50	50	50	50	50	50	50	50	50	50	50	50	50	50	50	50	50	50	50;
50	50	50	50	50	50	50	50	50	50	50	50	50	50	50	50	50	50	50	50	50	50	50	50	50	50	50	50;
50	50	50	50	50	50	50	50	50	50	50	50	50	50	50	50	50	50	50	50	50	50	50	50	50	50	50	50;
50	50	50	50	50	50	50	50	50	50	50	50	50	50	50	50	50	50	50	50	50	50	50	50	50	50	50	50;
50	50	50	50	50	50	50	50	50	50	50	50	50	50	50	50	50	50	50	50	50	50	50	50	50	50	50	50;
50	50	50	50	50	50	50	50	50	50	50	50	50	50	50	50	50	50	50	50	50	50	50	50	50	50	50	50;
50	50	50	50	50	50	50	50	50	50	50	50	50	50	50	50	50	50	50	60	50	50	50	50	50	50	50	50;
50	50	50	50	50	50	50	50	50	50	50	50	50	50	50	50	50	50	50	50	50	50	50	50	50	50	50	50];
%Road Complexity Matrix（Number of traffic lights）
A=[0	2	0	0	0	0	0	3	0	0	0	0	0	0	0	0	0	0	0	0	0	0	0	0	0	0	0	0;
2	0	2	0	0	0	0	0	3	0	0	0	0	0	0	0	0	0	0	0	0	0	0	0	0	0	0	0;
0	2	0	1	0	0	0	0	0	2	0	0	0	0	0	0	0	0	0	0	0	0	0	0	0	0	0	0;
0	0	1	0	1	0	0	0	0	0	1	0	0	0	0	0	0	0	0	0	0	0	0	0	0	0	0	0;
0	0	0	1	0	2	0	0	0	0	0	1	0	0	0	0	0	0	0	0	0	0	0	0	0	0	0	0;
0	0	0	0	2	0	2	0	0	0	0	0	1	0	0	0	0	0	0	0	0	0	0	0	0	0	0	0;
0	0	0	0	0	2	0	0	0	0	0	0	0	1	0	0	0	0	0	0	0	0	0	0	0	0	0	0;
3	0	0	0	0	0	0	0	2	0	0	0	0	0	2	0	0	0	0	0	0	0	0	0	0	0	0	0;
0	3	0	0	0	0	0	2	0	2	0	0	0	0	0	4	0	0	0	0	0	0	0	0	0	0	0	0;
0	0	2	0	0	0	0	0	2	0	1	0	0	0	0	0	2	0	0	0	0	0	0	0	0	0	0	0;
0	0	0	1	0	0	0	0	0	1	0	1	0	0	0	0	0	2	0	0	0	0	0	0	0	0	0	0;
0	0	0	0	1	0	0	0	0	0	1	0	1	0	0	0	0	0	2	0	0	0	0	0	0	0	0	0;
0	0	0	0	0	1	0	0	0	0	0	1	0	1	0	0	0	0	0	1	0	0	0	0	0	0	0	0;
0	0	0	0	0	0	1	0	0	0	0	0	1	0	0	0	0	0	0	0	1	0	0	0	0	0	0	0;
0	0	0	0	0	0	0	2	0	0	0	0	0	0	0	3	0	0	0	0	0	1	0	0	0	0	0	0;
0	0	0	0	0	0	0	0	4	0	0	0	0	0	3	0	2	0	0	0	0	0	3	0	0	0	0	0;
0	0	0	0	0	0	0	0	0	2	0	0	0	0	0	2	0	3	0	0	0	0	0	4	0	0	0	0;
0	0	0	0	0	0	0	0	0	0	2	0	0	0	0	0	3	0	2	0	0	0	0	0	3	0	0	0;
0	0	0	0	0	0	0	0	0	0	0	2	0	0	0	0	0	2	0	1	0	0	0	0	0	1	0	0;
0	0	0	0	0	0	0	0	0	0	0	0	1	0	0	0	0	0	1	0	1	0	0	0	0	0	1	0;
0	0	0	0	0	0	0	0	0	0	0	0	0	1	0	0	0	0	0	1	0	0	0	0	0	0	0	3;
0	0	0	0	0	0	0	0	0	0	0	0	0	0	1	0	0	0	0	0	0	0	5	0	0	0	0	0;
0	0	0	0	0	0	0	0	0	0	0	0	0	0	0	3	0	0	0	0	0	5	0	0	0	0	0	0;
0	0	0	0	0	0	0	0	0	0	0	0	0	0	0	0	4	0	0	0	0	0	0	0	2	0	0	0;
0	0	0	0	0	0	0	0	0	0	0	0	0	0	0	0	0	3	0	0	0	0	0	2	0	2	0	0;
0	0	0	0	0	0	0	0	0	0	0	0	0	0	0	0	0	0	1	0	0	0	0	0	2	0	1	0;
0	0	0	0	0	0	0	0	0	0	0	0	0	0	0	0	0	0	0	1	0	0	0	0	0	1	0	2;
0	0	0	0	0	0	0	0	0	0	0	0	0	0	0	0	0	0	0	0	3	0	0	0	0	0	2	0];
%Traffic Flow Matrix
B=[0.8	0.8	0.8	0.8	0.8	0.8	0.8	0.8	0.8	0.8	0.8	0.8	0.8	0.8	0.8	0.8	0.8	0.8	0.8	0.8	0.8	0.8	0.8	0.8	0.8	0.8	0.8	0.8;
0.8	0.8	0.8	0.8	0.8	0.8	0.8	0.8	0.8	0.8	0.8	0.8	0.8	0.8	0.8	0.8	0.8	0.8	0.8	0.8	0.8	0.8	0.8	0.8	0.8	0.8	0.8	0.8;
0.8	0.8	0.8	0.8	0.8	0.8	0.8	0.8	0.8	0.8	0.8	0.8	0.8	0.8	0.8	0.8	0.8	0.8	0.8	0.8	0.8	0.8	0.8	0.8	0.8	0.8	0.8	0.8;
0.8	0.8	0.8	0.8	0.8	0.8	0.8	0.8	0.8	0.8	0.8	0.8	0.8	0.8	0.8	0.8	0.8	0.8	0.8	0.8	0.8	0.8	0.8	0.8	0.8	0.8	0.8	0.8;
0.8	0.8	0.8	0.8	0.8	0.8	0.8	0.8	0.8	0.8	0.8	0.8	0.8	0.8	0.8	0.8	0.8	0.8	0.8	0.8	0.8	0.8	0.8	0.8	0.8	0.8	0.8	0.8;
0.8	0.8	0.8	0.8	0.8	0.8	0.8	0.8	0.8	0.8	0.8	0.8	0.8	0.8	0.8	0.8	0.8	0.8	0.8	0.8	0.8	0.8	0.8	0.8	0.8	0.8	0.8	0.8;
0.8	0.8	0.8	0.8	0.8	0.8	0.8	0.8	0.8	0.8	0.8	0.8	0.8	0.8	0.8	0.8	0.8	0.8	0.8	0.8	0.8	0.8	0.8	0.8	0.8	0.8	0.8	0.8;
0.8	0.8	0.8	0.8	0.8	0.8	0.8	0.8	0.8	0.8	0.8	0.8	0.8	0.8	0.8	0.8	0.8	0.8	0.8	0.8	0.8	0.8	0.8	0.8	0.8	0.8	0.8	0.8;
0.8	0.8	0.8	0.8	0.8	0.8	0.8	0.8	0.8	0.8	0.8	0.8	0.8	0.8	0.8	0.8	0.8	0.8	0.8	0.8	0.8	0.8	0.8	0.8	0.8	0.8	0.8	0.8;
0.8	0.8	0.8	0.8	0.8	0.8	0.8	0.8	0.8	0.8	0.8	0.8	0.8	0.8	0.8	0.8	0.8	0.8	0.8	0.8	0.8	0.8	0.8	0.8	0.8	0.8	0.8	0.8;
0.8	0.8	0.8	0.8	0.8	0.8	0.8	0.8	0.8	0.8	0.8	0.8	0.8	0.8	0.8	0.8	0.8	0.8	0.8	0.8	0.8	0.8	0.8	0.8	0.8	0.8	0.8	0.8;
0.8	0.8	0.8	0.8	0.8	0.8	0.8	0.8	0.8	0.8	0.8	0.8	0.8	0.8	0.8	0.8	0.8	0.8	0.8	0.8	0.8	0.8	0.8	0.8	0.8	0.8	0.8	0.8;
0.8	0.8	0.8	0.8	0.8	0.8	0.8	0.8	0.8	0.8	0.8	0.8	0.8	0.8	0.8	0.8	0.8	0.8	0.8	0.8	0.8	0.8	0.8	0.8	0.8	0.8	0.8	0.8;
0.8	0.8	0.8	0.8	0.8	0.8	0.8	0.8	0.8	0.8	0.8	0.8	0.8	0.8	0.8	0.8	0.8	0.8	0.8	0.8	0.8	0.8	0.8	0.8	0.8	0.8	0.8	0.8;
0.8	0.8	0.8	0.8	0.8	0.8	0.8	0.8	0.8	0.8	0.8	0.8	0.8	0.8	0.8	0.8	0.8	0.8	0.8	0.8	0.8	0.8	0.8	0.8	0.8	0.8	0.8	0.8;
0.8	0.8	0.8	0.8	0.8	0.8	0.8	0.8	0.8	0.8	0.8	0.8	0.8	0.8	0.8	0.8	0.8	0.8	0.8	0.8	0.8	0.8	0.8	0.8	0.8	0.8	0.8	0.8;
0.8	0.8	0.8	0.8	0.8	0.8	0.8	0.8	0.8	0.8	0.8	0.8	0.8	0.8	0.8	0.8	0.8	0.8	0.8	0.8	0.8	0.8	0.8	0.8	0.8	0.8	0.8	0.8;
0.8	0.8	0.8	0.8	0.8	0.8	0.8	0.8	0.8	0.8	0.8	0.8	0.8	0.8	0.8	0.8	0.8	0.8	0.8	0.8	0.8	0.8	0.8	0.8	0.8	0.8	0.8	0.8;
0.8	0.8	0.8	0.8	0.8	0.8	0.8	0.8	0.8	0.8	0.8	0.8	0.8	0.8	0.8	0.8	0.8	0.8	0.8	0.8	0.8	0.8	0.8	0.8	0.8	0.8	0.8	0.8;
0.8	0.8	0.8	0.8	0.8	0.8	0.8	0.8	0.8	0.8	0.8	0.8	0.8	0.8	0.8	0.8	0.8	0.8	0.8	0.8	0.6	0.8	0.8	0.8	0.8	0.8	0.8	0.8;
0.8	0.8	0.8	0.8	0.8	0.8	0.8	0.8	0.8	0.8	0.8	0.8	0.8	0.8	0.8	0.8	0.8	0.8	0.8	0.6	0.8	0.8	0.8	0.8	0.8	0.8	0.8	0.8;
0.8	0.8	0.8	0.8	0.8	0.8	0.8	0.8	0.8	0.8	0.8	0.8	0.8	0.8	0.8	0.8	0.8	0.8	0.8	0.8	0.8	0.8	0.8	0.8	0.8	0.8	0.8	0.8;
0.8	0.8	0.8	0.8	0.8	0.8	0.8	0.8	0.8	0.8	0.8	0.8	0.8	0.8	0.8	0.8	0.8	0.8	0.8	0.8	0.8	0.8	0.8	0.8	0.8	0.8	0.8	0.8;
0.8	0.8	0.8	0.8	0.8	0.8	0.8	0.8	0.8	0.8	0.8	0.8	0.8	0.8	0.8	0.8	0.8	0.8	0.8	0.8	0.8	0.8	0.8	0.8	0.8	0.8	0.8	0.8;
0.8	0.8	0.8	0.8	0.8	0.8	0.8	0.8	0.8	0.8	0.8	0.8	0.8	0.8	0.8	0.8	0.8	0.8	0.8	0.8	0.8	0.8	0.8	0.8	0.8	0.8	0.8	0.8;
0.8	0.8	0.8	0.8	0.8	0.8	0.8	0.8	0.8	0.8	0.8	0.8	0.8	0.8	0.8	0.8	0.8	0.8	0.8	0.8	0.8	0.8	0.8	0.8	0.8	0.8	0.8	0.8;
0.8	0.8	0.8	0.8	0.8	0.8	0.8	0.8	0.8	0.8	0.8	0.8	0.8	0.8	0.8	0.8	0.8	0.8	0.8	0.8	0.8	0.8	0.8	0.8	0.8	0.8	0.8	0.6;
0.8	0.8	0.8	0.8	0.8	0.8	0.8	0.8	0.8	0.8	0.8	0.8	0.8	0.8	0.8	0.8	0.8	0.8	0.8	0.8	0.8	0.8	0.8	0.8	0.8	0.8	0.6	0.8];
%Population Density Matrix
P=[0	12.51	0	0	0	0	0	12.51	0	0	0	0	0	0	0	0	0	0	0	0	0	0	0	0	0	0	0	0;
12.51	0	14.708	0	0	0	0	0	13.609	0	0	0	0	0	0	0	0	0	0	0	0	0	0	0	0	0	0	0;
0	14.708	0	13.02	0	0	0	0	0	13.864	0	0	0	0	0	0	0	0	0	0	0	0	0	0	0	0	0	0;
0	0	13.02	0	15.128	0	0	0	0	0	14.074	0	0	0	0	0	0	0	0	0	0	0	0	0	0	0	0	0;
0	0	0	15.128	0	14.23	0	0	0	0	0	14.679	0	0	0	0	0	0	0	0	0	0	0	0	0	0	0	0;
0	0	0	0	14.23	0	14.406	0	0	0	0	0	14.318	0	0	0	0	0	0	0	0	0	0	0	0	0	0	0;
0	0	0	0	0	14.406	0	0	0	0	0	0	0	14.406	0	0	0	0	0	0	0	0	0	0	0	0	0	0;
12.51	0	0	0	0	0	0	0	11.255	0	0	0	0	0	10	0	0	0	0	0	0	0	0	0	0	0	0	0;
0	13.609	0	0	0	0	0	11.255	0	13.949	0	0	0	0	0	11.595	0	0	0	0	0	0	0	0	0	0	0	0;
0	0	13.864	0	0	0	0	0	13.949	0	12.798	0	0	0	0	0	12.883	0	0	0	0	0	0	0	0	0	0	0;
0	0	0	14.074	0	0	0	0	0	12.798	0	12.595	0	0	0	0	0	11.318	0	0	0	0	0	0	0	0	0	0;
0	0	0	0	14.679	0	0	0	0	0	12.595	0	13.925	0	0	0	0	0	11.84	0	0	0	0	0	0	0	0	0;
0	0	0	0	0	14.318	0	0	0	0	0	13.925	0	14.208	0	0	0	0	0	13.814	0	0	0	0	0	0	0	0;
0	0	0	0	0	0	14.406	0	0	0	0	0	14.208	0	0	0	0	0	0	0	14.009	0	0	0	0	0	0	0;
0	0	0	0	0	0	0	10	0	0	0	0	0	0	0	11.016	0	0	0	0	0	12.012	0	0	0	0	0	0;
0	0	0	0	0	0	0	0	11.595	0	0	0	0	0	11.016	0	11.604	0	0	0	0	0	11.015	0	0	0	0	0;
0	0	0	0	0	0	0	0	0	12.883	0	0	0	0	0	11.604	0	12.17	0	0	0	0	0	10.892	0	0	0	0;
0	0	0	0	0	0	0	0	0	0	11.318	0	0	0	0	0	12.17	0	11.172	0	0	0	0	0	12.024	0	0	0;
0	0	0	0	0	0	0	0	0	0	0	11.84	0	0	0	0	0	11.172	0	13.47	0	0	0	0	0	12.802	0	0;
0	0	0	0	0	0	0	0	0	0	0	0	13.814	0	0	0	0	0	13.47	0	14.08	0	0	0	0	0	13.736	0;
0	0	0	0	0	0	0	0	0	0	0	0	0	14.009	0	0	0	0	0	14.08	0	0	0	0	0	0	0	14.15;
0	0	0	0	0	0	0	0	0	0	0	0	0	0	12.012	0	0	0	0	0	0	0	12.012	0	0	0	0	0;
0	0	0	0	0	0	0	0	0	0	0	0	0	0	0	11.015	0	0	0	0	0	12.012	0	0	0	0	0	0;
0	0	0	0	0	0	0	0	0	0	0	0	0	0	0	0	10.892	0	0	0	0	0	0	0	11.765	0	0	0;
0	0	0	0	0	0	0	0	0	0	0	0	0	0	0	0	0	12.024	0	0	0	0	0	11.765	0	12.283	0	0;
0	0	0	0	0	0	0	0	0	0	0	0	0	0	0	0	0	0	12.802	0	0	0	0	0	12.283	0	13.321	0;
0	0	0	0	0	0	0	0	0	0	0	0	0	0	0	0	0	0	0	13.736	0	0	0	0	0	13.321	0	14.15;
0	0	0	0	0	0	0	0	0	0	0	0	0	0	0	0	0	0	0	0	14.15	0	0	0	0	0	14.15	0];
%Number of schools, hospital and shopping malls
M=[0	0	0	0	0	0	0	0	0	0	0	0	0	0	0	0	0	0	0	0	0	0	0	0	0	0	0	0;
0	0	0	0	0	0	0	0	0	0	0	0	0	0	0	0	0	0	0	0	0	0	0	0	0	0	0	0;
0	0	0	1	0	0	0	0	0	1	0	0	0	0	0	0	0	0	0	0	0	0	0	0	0	0	0	0;
0	0	1	0	1	0	0	0	0	0	0	0	0	0	0	0	0	0	0	0	0	0	0	0	0	0	0	0;
0	0	0	1	0	1	0	0	0	0	0	0	0	0	0	0	0	0	0	0	0	0	0	0	0	0	0	0;
0	0	0	0	1	0	1	0	0	0	0	0	1	0	0	0	0	0	0	0	0	0	0	0	0	0	0	0;
0	0	0	0	0	1	0	0	0	0	0	0	0	0	0	0	0	0	0	0	0	0	0	0	0	0	0	0;
0	0	0	0	0	0	0	0	0	0	0	0	0	0	2	0	0	0	0	0	0	0	0	0	0	0	0	0;
0	0	0	0	0	0	0	0	0	1	0	0	0	0	0	0	0	0	0	0	0	0	0	0	0	0	0	0;
0	0	1	0	0	0	0	0	1	0	1	0	0	0	0	0	2	0	0	0	0	0	0	0	0	0	0	0;
0	0	0	0	0	0	0	0	0	1	0	1	0	0	0	0	0	1	0	0	0	0	0	0	0	0	0	0;
0	0	0	0	0	0	0	0	0	0	1	0	0	0	0	0	0	0	0	0	0	0	0	0	0	0	0	0;
0	0	0	0	0	1	0	0	0	0	0	0	0	0	0	0	0	0	0	0	0	0	0	0	0	0	0	0;
0	0	0	0	0	0	0	0	0	0	0	0	0	0	0	0	0	0	0	0	1	0	0	0	0	0	0	0;
0	0	0	0	0	0	0	2	0	0	0	0	0	0	0	0	0	0	0	0	0	1	0	0	0	0	0	0;
0	0	0	0	0	0	0	0	0	0	0	0	0	0	0	0	0	0	0	0	0	0	0	0	0	0	0	0;
0	0	0	0	0	0	0	0	0	2	0	0	0	0	0	0	0	1	0	0	0	0	0	0	0	0	0	0;
0	0	0	0	0	0	0	0	0	0	1	0	0	0	0	0	1	0	0	0	0	0	0	0	0	0	0	0;
0	0	0	0	0	0	0	0	0	0	0	0	0	0	0	0	0	0	0	0	0	0	0	0	0	2	0	0;
0	0	0	0	0	0	0	0	0	0	0	0	0	0	0	0	0	0	0	0	2	0	0	0	0	0	0	0;
0	0	0	0	0	0	0	0	0	0	0	0	0	1	0	0	0	0	0	2	0	0	0	0	0	0	0	1;
0	0	0	0	0	0	0	0	0	0	0	0	0	0	1	0	0	0	0	0	0	0	1	0	0	0	0	0;
0	0	0	0	0	0	0	0	0	0	0	0	0	0	0	0	0	0	0	0	0	1	0	0	0	0	0	0;
0	0	0	0	0	0	0	0	0	0	0	0	0	0	0	0	0	0	0	0	0	0	0	0	1	0	0	0;
0	0	0	0	0	0	0	0	0	0	0	0	0	0	0	0	0	0	0	0	0	0	0	1	0	2	0	0;
0	0	0	0	0	0	0	0	0	0	0	0	0	0	0	0	0	0	2	0	0	0	0	0	2	0	0	0;
0	0	0	0	0	0	0	0	0	0	0	0	0	0	0	0	0	0	0	0	0	0	0	0	0	0	0	2;
0	0	0	0	0	0	0	0	0	0	0	0	0	0	0	0	0	0	0	0	1	0	0	0	0	0	2	0];
%Whether the road (i,j) passes through the bridge
L=[0	0	0	0	0	0	0	0	0	0	0	0	0	0	0	0	0	0	0	0	0	0	0	0	0	0	0	0;
0	0	1	0	0	0	0	0	0	0	0	0	0	0	0	0	0	0	0	0	0	0	0	0	0	0	0	0;
0	1	0	0	0	0	0	0	0	1	0	0	0	0	0	0	0	0	0	0	0	0	0	0	0	0	0	0;
0	0	0	0	0	0	0	0	0	0	0	0	0	0	0	0	0	0	0	0	0	0	0	0	0	0	0	0;
0	0	0	0	0	0	0	0	0	0	0	0	0	0	0	0	0	0	0	0	0	0	0	0	0	0	0	0;
0	0	0	0	0	0	1	0	0	0	0	0	0	0	0	0	0	0	0	0	0	0	0	0	0	0	0	0;
0	0	0	0	0	1	0	0	0	0	0	0	0	1	0	0	0	0	0	0	0	0	0	0	0	0	0	0;
0	0	0	0	0	0	0	0	0	0	0	0	0	0	0	0	0	0	0	0	0	0	0	0	0	0	0	0;
0	0	0	0	0	0	0	0	0	0	0	0	0	0	0	0	0	0	0	0	0	0	0	0	0	0	0	0;
0	0	1	0	0	0	0	0	0	0	0	0	0	0	0	0	0	0	0	0	0	0	0	0	0	0	0	0;
0	0	0	0	0	0	0	0	0	0	0	1	0	0	0	0	0	0	0	0	0	0	0	0	0	0	0	0;
0	0	0	0	0	0	0	0	0	0	1	0	0	0	0	0	0	0	0	0	0	0	0	0	0	0	0	0;
0	0	0	0	0	0	0	0	0	0	0	0	0	0	0	0	0	0	0	1	0	0	0	0	0	0	0	0;
0	0	0	0	0	0	1	0	0	0	0	0	0	0	0	0	0	0	0	0	1	0	0	0	0	0	0	0;
0	0	0	0	0	0	0	0	0	0	0	0	0	0	0	0	0	0	0	0	0	0	0	0	0	0	0	0;
0	0	0	0	0	0	0	0	0	0	0	0	0	0	0	0	0	0	0	0	0	0	0	0	0	0	0	0;
0	0	0	0	0	0	0	0	0	0	0	0	0	0	0	0	0	0	0	0	0	0	0	0	0	0	0	0;
0	0	0	0	0	0	0	0	0	0	0	0	0	0	0	0	0	0	0	0	0	0	0	0	0	0	0	0;
0	0	0	0	0	0	0	0	0	0	0	0	0	0	0	0	0	0	0	0	0	0	0	0	0	0	0	0;
0	0	0	0	0	0	0	0	0	0	0	0	1	0	0	0	0	0	0	0	0	0	0	0	0	0	0	0;
0	0	0	0	0	0	0	0	0	0	0	0	0	1	0	0	0	0	0	0	0	0	0	0	0	0	0	1;
0	0	0	0	0	0	0	0	0	0	0	0	0	0	0	0	0	0	0	0	0	0	0	0	0	0	0	0;
0	0	0	0	0	0	0	0	0	0	0	0	0	0	0	0	0	0	0	0	0	0	0	0	0	0	0	0;
0	0	0	0	0	0	0	0	0	0	0	0	0	0	0	0	0	0	0	0	0	0	0	0	0	0	0	0;
0	0	0	0	0	0	0	0	0	0	0	0	0	0	0	0	0	0	0	0	0	0	0	0	0	0	0	0;
0	0	0	0	0	0	0	0	0	0	0	0	0	0	0	0	0	0	0	0	0	0	0	0	0	0	0	0;
0	0	0	0	0	0	0	0	0	0	0	0	0	0	0	0	0	0	0	1	0	0	0	0	0	0	0	0;
0	0	0	0	0	0	0	0	0	0	0	0	0	0	0	0	0	0	0	0	1	0	0	0	0	0	0	0];
%Whether the road (i,j) has a non-motorized lane
Non=[1	1	1	1	1	1	1	1	1	1	1	1	1	1	1	1	1	1	1	1	1	1	1	1	1	1	1	1;
1	1	1	1	1	1	1	1	0	1	1	1	1	1	1	1	1	1	1	1	1	1	1	1	1	1	1	1;
1	1	1	1	1	1	1	1	1	1	1	1	1	1	1	1	1	1	1	1	1	1	1	1	1	1	1	1;
1	1	1	1	1	1	1	1	1	1	0	1	1	1	1	1	1	1	1	1	1	1	1	1	1	1	1	1;
1	1	1	1	1	1	1	1	1	1	1	1	1	1	1	1	1	1	1	1	1	1	1	1	1	1	1	1;
1	1	1	1	1	1	1	1	1	1	1	1	1	1	1	1	1	1	1	1	1	1	1	1	1	1	1	1;
1	1	1	1	1	1	1	1	1	1	1	1	1	1	1	1	1	1	1	1	1	1	1	1	1	1	1	1;
1	1	1	1	1	1	1	1	1	1	1	1	1	1	1	1	1	1	1	1	1	1	1	1	1	1	1	1;
1	0	1	1	1	1	1	1	1	1	1	1	1	1	1	0	1	1	1	1	1	1	1	1	1	1	1	1;
1	1	1	1	1	1	1	1	1	1	1	1	1	1	1	1	1	1	1	1	1	1	1	1	1	1	1	1;
1	1	1	0	1	1	1	1	1	1	1	1	1	1	1	1	1	0	1	1	1	1	1	1	1	1	1	1;
1	1	1	1	1	1	1	1	1	1	1	1	1	1	1	1	1	1	1	1	1	1	1	1	1	1	1	1;
1	1	1	1	1	1	1	1	1	1	1	1	1	1	1	1	1	1	1	1	1	1	1	1	1	1	1	1;
1	1	1	1	1	1	1	1	1	1	1	1	1	1	1	1	1	1	1	1	1	1	1	1	1	1	1	1;
1	1	1	1	1	1	1	1	1	1	1	1	1	1	1	0	1	1	1	1	1	1	1	1	1	1	1	1;
1	1	1	1	1	1	1	1	0	1	1	1	1	1	0	1	0	1	1	1	1	1	0	1	1	1	1	1;
1	1	1	1	1	1	1	1	1	1	1	1	1	1	1	0	1	0	1	1	1	1	1	1	1	1	1	1;
1	1	1	1	1	1	1	1	1	1	0	1	1	1	1	1	0	1	0	1	1	1	1	1	0	1	1	1;
1	1	1	1	1	1	1	1	1	1	1	1	1	1	1	1	1	0	1	0	1	1	1	1	1	1	1	1;
1	1	1	1	1	1	1	1	1	1	1	1	1	1	1	1	1	1	0	1	0	1	1	1	1	1	1	1;
1	1	1	1	1	1	1	1	1	1	1	1	1	1	1	1	1	1	1	0	1	1	1	1	1	1	1	1;
1	1	1	1	1	1	1	1	1	1	1	1	1	1	1	1	1	1	1	1	1	1	1	1	1	1	1	1;
1	1	1	1	1	1	1	1	1	1	1	1	1	1	1	0	1	1	1	1	1	1	1	1	1	1	1	1;
1	1	1	1	1	1	1	1	1	1	1	1	1	1	1	1	1	1	1	1	1	1	1	1	1	1	1	1;
1	1	1	1	1	1	1	1	1	1	1	1	1	1	1	1	1	0	1	1	1	1	1	1	1	1	1	1;
1	1	1	1	1	1	1	1	1	1	1	1	1	1	1	1	1	1	1	1	1	1	1	1	1	1	1	1;
1	1	1	1	1	1	1	1	1	1	1	1	1	1	1	1	1	1	1	1	1	1	1	1	1	1	1	1;
1	1	1	1	1	1	1	1	1	1	1	1	1	1	1	1	1	1	1	1	1	1	1	1	1	1	1	1]
%Whether the road (i,j) turns
TM=[0	1	0	0	0	0	0	-1	0	0	0	0	0	0	0	0	0	0	0	0	0	0	0	0	0	0	0	0;
1	0	1	0	0	0	0	0	-1	0	0	0	0	0	0	0	0	0	0	0	0	0	0	0	0	0	0	0;
0	1	0	1	0	0	0	0	0	-1	0	0	0	0	0	0	0	0	0	0	0	0	0	0	0	0	0	0;
0	0	1	0	1	0	0	0	0	0	-1	0	0	0	0	0	0	0	0	0	0	0	0	0	0	0	0	0;
0	0	0	1	0	1	0	0	0	0	0	-1	0	0	0	0	0	0	0	0	0	0	0	0	0	0	0	0;
0	0	0	0	1	0	1	0	0	0	0	0	-1	0	0	0	0	0	0	0	0	0	0	0	0	0	0	0;
0	0	0	0	0	1	0	0	0	0	0	0	0	-1	0	0	0	0	0	0	0	0	0	0	0	0	0	0;
-1	0	0	0	0	0	0	0	1	0	0	0	0	0	-1	0	0	0	0	0	0	0	0	0	0	0	0	0;
0	-1	0	0	0	0	0	1	0	1	0	0	0	0	0	-1	0	0	0	0	0	0	0	0	0	0	0	0;
0	0	-1	0	0	0	0	0	1	0	1	0	0	0	0	0	-1	0	0	0	0	0	0	0	0	0	0	0;
0	0	0	-1	0	0	0	0	0	1	0	1	0	0	0	0	0	-1	0	0	0	0	0	0	0	0	0	0;
0	0	0	0	-1	0	0	0	0	0	1	0	1	0	0	0	0	0	-1	0	0	0	0	0	0	0	0	0;
0	0	0	0	0	-1	0	0	0	0	0	1	0	1	0	0	0	0	0	-1	0	0	0	0	0	0	0	0;
0	0	0	0	0	0	-1	0	0	0	0	0	1	0	0	0	0	0	0	0	-1	0	0	0	0	0	0	0;
0	0	0	0	0	0	0	-1	0	0	0	0	0	0	0	1	0	0	0	0	0	-1	0	0	0	0	0	0;
0	0	0	0	0	0	0	0	-1	0	0	0	0	0	1	0	1	0	0	0	0	0	-1	0	0	0	0	0;
0	0	0	0	0	0	0	0	0	-1	0	0	0	0	0	1	0	1	0	0	0	0	0	-1	0	0	0	0;
0	0	0	0	0	0	0	0	0	0	-1	0	0	0	0	0	1	0	1	0	0	0	0	0	-1	0	0	0;
0	0	0	0	0	0	0	0	0	0	0	-1	0	0	0	0	0	1	0	1	0	0	0	0	0	-1	0	0;
0	0	0	0	0	0	0	0	0	0	0	0	-1	0	0	0	0	0	1	0	1	0	0	0	0	0	-1	0;
0	0	0	0	0	0	0	0	0	0	0	0	0	-1	0	0	0	0	0	1	0	0	0	0	0	0	0	-1;
0	0	0	0	0	0	0	0	0	0	0	0	0	0	-1	0	0	0	0	0	0	0	1	0	0	0	0	0;
0	0	0	0	0	0	0	0	0	0	0	0	0	0	0	-1	0	0	0	0	0	1	0	0	0	0	0	0;
0	0	0	0	0	0	0	0	0	0	0	0	0	0	0	0	-1	0	0	0	0	0	0	0	1	0	0	0;
0	0	0	0	0	0	0	0	0	0	0	0	0	0	0	0	0	-1	0	0	0	0	0	1	0	1	0	0;
0	0	0	0	0	0	0	0	0	0	0	0	0	0	0	0	0	0	-1	0	0	0	0	0	1	0	1	0;
0	0	0	0	0	0	0	0	0	0	0	0	0	0	0	0	0	0	0	-1	0	0	0	0	0	1	0	1;
0	0	0	0	0	0	0	0	0	0	0	0	0	0	0	0	0	0	0	0	-1	0	0	0	0	0	1	0];
[px,py]=size(pop);
T=zeros(px,py);
for i=1:px
t=zeros(1,py);
for j=1:py-2
if TM(pop(i,j),pop(i,j+1))*TM(pop(i,j+1),pop(i,j+2))<0
t(j+1)=1;
end
T(i,:)=t;
end
end
fitvalue=ones(1,px);
for i=1:px
f=0;
for j=1:py-1
a=exp(-0.1*A(pop(i,j),pop(i,j+1)));
f1=D(pop(i,j),pop(i,j+1))/V(pop(i,j),pop(i,j+1))/a/B(pop(i,j),pop(i,j+1));
f2=P(pop(i,j),pop(i,j+1))*exp(0.25*M(pop(i,j),pop(i,j+1))+0.25*L(pop(i,j),pop(i,j+1))+0.25*Non(pop(i,j),pop(i,j+1))+0.25*T(i,j));
f=f+100*0*(f1/0.1957)+100*1*(f2/200.3380);
end
f=1/f;
fitvalue(1,i)=f;
end

%%%%%%%%%%%%%%%%%%%%%%%%%%%%%%%%%%%%%%%%%%%%%%%%%%%%%%%%%%%%%%%%%%%%%%%%%%%%%%%%%%%%%%%%%%%%%%%%%%%%%%%%%%%%%%%%%%%%%%%%%%%%%%%%%%%%

%selection.m
function [newpop]=selection(pop,fitvalue)
totalfit=sum(fitvalue); 
fitvalue=fitvalue/totalfit; 
fitvalue=cumsum(fitvalue); 
[px,~]=size(pop);
ms=sort(rand(px,1));
fitin=1;
newin=1;
while newin<=px
if ms(newin)<=fitvalue(fitin)
                newpop(newin,:)=pop(fitin,:);
                newin=newin+1;
        else
                fitin=fitin+1;
end
end

%%%%%%%%%%%%%%%%%%%%%%%%%%%%%%%%%%%%%%%%%%%%%%%%%%%%%%%%%%%%%%%%%%%%%%%%%%%%%%%%%%%%%%%%%%%%%%%%%%%%%%%%%%%%%%%%%%%%%%%%%%%%%%%%%%%%

%crossover.m
function [newpop]=crossover(pop,pc)
[px,py]=size(pop);
newpop=ones(size(pop));
for i=1:2:px-1
        if(rand<pc)
                cpoint=round(rand*py);
                newpop(i,:)=[pop(i,1:cpoint),pop(i+1,cpoint+1:py)];
                newpop(i+1,:)=[pop(i+1,1:cpoint),pop(i,cpoint+1:py)];
        else
                newpop(i,:)=pop(i,:);
                newpop(i+1,:)=pop(i+1,:);
        end
end

%%%%%%%%%%%%%%%%%%%%%%%%%%%%%%%%%%%%%%%%%%%%%%%%%%%%%%%%%%%%%%%%%%%%%%%%%%%%%%%%%%%%%%%%%%%%%%%%%%%%%%%%%%%%%%%%%%%%%%%%%%%%%%%%%%%%

%mutation.m
function [newpop]=mutation(pop,pm)
[px,py]=size(pop);
for i=1:px
if rand<pm
mpoint(1)=randi([2,py],1,1); 
mpoint(2)=randi([2,py],1,1); 
m=pop(i,mpoint(1));
pop(i,mpoint(1))=pop(i,mpoint(2));
pop(i,mpoint(2))=m;
newpop=pop;
else
newpop=pop;
end
end


%%%%%%%%%%%%%%%%%%%%%%%%%%%%%%%%%%%%%%%%%%%%%%%%%%%%%%%%%%%%%%%%%%%%%%%%%%%%%%%%%%%%%%%%%%%%%%%%%%%%%%%%%%%%%%%%%%%%%%%%%%%%%%%%%%%%

%correction.m
function [newpop]=correction(pop)
%Correction Matrix
Z=[0	1	0	0	0	0	0	0.9	0	0	0	0	0	0	0	0	0	0	0	0	0	0	0	0	0	0	0	0;
1	0	1.3	0	0	0	0	0	0.94	0	0	0	0	0	0	0	0	0	0	0	0	0	0	0	0	0	0	0;
0	1.3	0	0.55	0	0	0	0	0	0.91	0	0	0	0	0	0	0	0	0	0	0	0	0	0	0	0	0	0;
0	0	0.55	0	0.56	0	0	0	0	0	0.85	0	0	0	0	0	0	0	0	0	0	0	0	0	0	0	0	0;
0	0	0	0.56	0	0.66	0	0	0	0	0	0.81	0	0	0	0	0	0	0	0	0	0	0	0	0	0	0	0;
0	0	0	0	0.66	0	0.78	0	0	0	0	0	0.75	0	0	0	0	0	0	0	0	0	0	0	0	0	0	0;
0	0	0	0	0	0.78	0	0	0	0	0	0	0	0.71	0	0	0	0	0	0	0	0	0	0	0	0	0	0;
0.9	0	0	0	0	0	0	0	1.2	0	0	0	0	0	1	0	0	0	0	0	0	0	0	0	0	0	0	0;
0	0.94	0	0	0	0	0	1.2	0	1.2	0	0	0	0	0	1	0	0	0	0	0	0	0	0	0	0	0	0;
0	0	0.91	0	0	0	0	0	1.2	0	0.63	0	0	0	0	0	0.97	0	0	0	0	0	0	0	0	0	0	0;
0	0	0	0.85	0	0	0	0	0	0.63	0	0.6	0	0	0	0	0	0.94	0	0	0	0	0	0	0	0	0	0;
0	0	0	0	0.81	0	0	0	0	0	0.6	0	0.73	0	0	0	0	0	0.9	0	0	0	0	0	0	0	0	0;
0	0	0	0	0	0.75	0	0	0	0	0	0.73	0	0.64	0	0	0	0	0	0.88	0	0	0	0	0	0	0	0;
0	0	0	0	0	0	0.71	0	0	0	0	0	0.64	0	0	0	0	0	0	0	0.87	0	0	0	0	0	0	0;
0	0	0	0	0	0	0	1	0	0	0	0	0	0	0	1.4	0	0	0	0	0	0.96	0	0	0	0	0	0;
0	0	0	0	0	0	0	0	1	0	0	0	0	0	1.4	0	0.93	0	0	0	0	0	1	0	0	0	0	0;
0	0	0	0	0	0	0	0	0	0.97	0	0	0	0	0	0.93	0	0.68	0	0	0	0	0	1.7	0	0	0	0;
0	0	0	0	0	0	0	0	0	0	0.94	0	0	0	0	0	0.68	0	0.68	0	0	0	0	0	1.2	0	0	0;
0	0	0	0	0	0	0	0	0	0	0	0.9	0	0	0	0	0	0.68	0	0.7	0	0	0	0	0	1.2	0	0;
0	0	0	0	0	0	0	0	0	0	0	0	0.88	0	0	0	0	0	0.7	0	0.64	0	0	0	0	0	1.2	0;
0	0	0	0	0	0	0	0	0	0	0	0	0	0.87	0	0	0	0	0	0.64	0	0	0	0	0	0	0	1.1;
0	0	0	0	0	0	0	0	0	0	0	0	0	0	0.96	0	0	0	0	0	0	0	1.6	0	0	0	0	0;
0	0	0	0	0	0	0	0	0	0	0	0	0	0	0	1	0	0	0	0	0	1.6	0	0	0	0	0	0;
0	0	0	0	0	0	0	0	0	0	0	0	0	0	0	0	1.7	0	0	0	0	0	0	0	0.6	0	0	0;
0	0	0	0	0	0	0	0	0	0	0	0	0	0	0	0	0	1.2	0	0	0	0	0	0.6	0	0.73	0	0;
0	0	0	0	0	0	0	0	0	0	0	0	0	0	0	0	0	0	1.2	0	0	0	0	0	0.73	0	0.6	0;
0	0	0	0	0	0	0	0	0	0	0	0	0	0	0	0	0	0	0	1.2	0	0	0	0	0	0.6	0	0.65;
0	0	0	0	0	0	0	0	0	0	0	0	0	0	0	0	0	0	0	0	1.1	0	0	0	0	0	0.65	1];
%Path Connection Matrix
C=[1	2	2	8	0	0	0	0	0	0	0	0	0	0	0	0	0	0	0	0	0	0	0	0	0	0	0;
2	2	3	9	0	0	0	0	0	0	0	0	0	0	0	0	0	0	0	0	0	0	0	0	0	0	0;
3	2	4	10	0	0	0	0	0	0	0	0	0	0	0	0	0	0	0	0	0	0	0	0	0	0	0;
4	2	5	11	0	0	0	0	0	0	0	0	0	0	0	0	0	0	0	0	0	0	0	0	0	0	0;
5	2	6	12	0	0	0	0	0	0	0	0	0	0	0	0	0	0	0	0	0	0	0	0	0	0	0;
6	2	7	13	0	0	0	0	0	0	0	0	0	0	0	0	0	0	0	0	0	0	0	0	0	0	0;
7	1	14	0	0	0	0	0	0	0	0	0	0	0	0	0	0	0	0	0	0	0	0	0	0	0	0;
8	2	9	15	0	0	0	0	0	0	0	0	0	0	0	0	0	0	0	0	0	0	0	0	0	0	0;
9	2	10	16	0	0	0	0	0	0	0	0	0	0	0	0	0	0	0	0	0	0	0	0	0	0	0;
10	2	11	17	0	0	0	0	0	0	0	0	0	0	0	0	0	0	0	0	0	0	0	0	0	0	0;
11	2	12	18	0	0	0	0	0	0	0	0	0	0	0	0	0	0	0	0	0	0	0	0	0	0	0;
12	2	13	19	0	0	0	0	0	0	0	0	0	0	0	0	0	0	0	0	0	0	0	0	0	0	0;
13	2	14	20	0	0	0	0	0	0	0	0	0	0	0	0	0	0	0	0	0	0	0	0	0	0	0;
14	1	21	0	0	0	0	0	0	0	0	0	0	0	0	0	0	0	0	0	0	0	0	0	0	0	0;
15	2	16	22	0	0	0	0	0	0	0	0	0	0	0	0	0	0	0	0	0	0	0	0	0	0	0;
16	1	17	0	0	0	0	0	0	0	0	0	0	0	0	0	0	0	0	0	0	0	0	0	0	0	0;
17	2	18	24	0	0	0	0	0	0	0	0	0	0	0	0	0	0	0	0	0	0	0	0	0	0	0;
18	2	19	25	0	0	0	0	0	0	0	0	0	0	0	0	0	0	0	0	0	0	0	0	0	0	0;
19	2	20	26	0	0	0	0	0	0	0	0	0	0	0	0	0	0	0	0	0	0	0	0	0	0	0;
20	2	21	27	0	0	0	0	0	0	0	0	0	0	0	0	0	0	0	0	0	0	0	0	0	0	0;
21	1	28	0	0	0	0	0	0	0	0	0	0	0	0	0	0	0	0	0	0	0	0	0	0	0	0;
22	1	23	0	0	0	0	0	0	0	0	0	0	0	0	0	0	0	0	0	0	0	0	0	0	0	0;
23	1	16	0	0	0	0	0	0	0	0	0	0	0	0	0	0	0	0	0	0	0	0	0	0	0	0;
24	1	25	0	0	0	0	0	0	0	0	0	0	0	0	0	0	0	0	0	0	0	0	0	0	0	0;
25	1	26	0	0	0	0	0	0	0	0	0	0	0	0	0	0	0	0	0	0	0	0	0	0	0	0;
26	1	27	0	0	0	0	0	0	0	0	0	0	0	0	0	0	0	0	0	0	0	0	0	0	0	0;
27	1	28	0	0	0	0	0	0	0	0	0	0	0	0	0	0	0	0	0	0	0	0	0	0	0	0;
28	1	28	0	0	0	0	0	0	0	0	0	0	0	0	0	0	0	0	0	0	0	0	0	0	0	0];
[px,py]=size(pop);
newpop=ones(px,py);
for i=1:px
for j=1:py-1
if Z(pop(i,j),pop(i,j+1))==0
pop(i,j+1)=C(pop(i,j),randi([3,2+C(pop(i,j),2)],1,1));
end
end
newpop(i,:)=pop(i,:);
end
