# Supplementary material for: Research on urban path selection of construction vehicles based on bi-objective optimization
Source: PLoS One. 2022 Oct 6;17(10):e0275678. doi: 10.1371/journal.pone.0275678 (PMC9536627; doi:10.1371/journal.pone.0275678)
Supplement: S1 Dataset — (XLSX) [file pone.0275678.s002.xlsx]

## Sheet: Distance Matrix
0	1	0	0	0	0	0	0.9	0	0	0	0	0	0	0	0	0	0	0	0	0	0	0	0	0	0	0	0
1	0	1.3	0	0	0	0	0	1	0	0	0	0	0	0	0	0	0	0	0	0	0	0	0	0	0	0	0
0	1.3	0	0.55	0	0	0	0	0	0.91	0	0	0	0	0	0	0	0	0	0	0	0	0	0	0	0	0	0
0	0	0.55	0	0.6	0	0	0	0	0	0.75	0	0	0	0	0	0	0	0	0	0	0	0	0	0	0	0	0
0	0	0	0.6	0	0.75	0	0	0	0	0	0.81	0	0	0	0	0	0	0	0	0	0	0	0	0	0	0	0
0	0	0	0	0.75	0	0.78	0	0	0	0	0	0.75	0	0	0	0	0	0	0	0	0	0	0	0	0	0	0
0	0	0	0	0	0.78	0	0	0	0	0	0	0	0.71	0	0	0	0	0	0	0	0	0	0	0	0	0	0
0.9	0	0	0	0	0	0	0	1.2	0	0	0	0	0	1	0	0	0	0	0	0	0	0	0	0	0	0	0
0	1	0	0	0	0	0	1.2	0	1.2	0	0	0	0	0	1.2	0	0	0	0	0	0	0	0	0	0	0	0
0	0	0.91	0	0	0	0	0	1.2	0	0.63	0	0	0	0	0	0.97	0	0	0	0	0	0	0	0	0	0	0
0	0	0	0.75	0	0	0	0	0	0.63	0	0.6	0	0	0	0	0	0.9	0	0	0	0	0	0	0	0	0	0
0	0	0	0	0.81	0	0	0	0	0	0.6	0	0.73	0	0	0	0	0	0.9	0	0	0	0	0	0	0	0	0
0	0	0	0	0	0.75	0	0	0	0	0	0.73	0	0.64	0	0	0	0	0	0.88	0	0	0	0	0	0	0	0
0	0	0	0	0	0	0.71	0	0	0	0	0	0.64	0	0	0	0	0	0	0	0.87	0	0	0	0	0	0	0
0	0	0	0	0	0	0	1	0	0	0	0	0	0	0	1.4	0	0	0	0	0	0.96	0	0	0	0	0	0
0	0	0	0	0	0	0	0	1.2	0	0	0	0	0	1.4	0	0.93	0	0	0	0	0	1	0	0	0	0	0
0	0	0	0	0	0	0	0	0	0.97	0	0	0	0	0	0.93	0	0.75	0	0	0	0	0	1.2	0	0	0	0
0	0	0	0	0	0	0	0	0	0	0.9	0	0	0	0	0	0.75	0	0.68	0	0	0	0	0	1.2	0	0	0
0	0	0	0	0	0	0	0	0	0	0	0.9	0	0	0	0	0	0.68	0	0.7	0	0	0	0	0	1.2	0	0
0	0	0	0	0	0	0	0	0	0	0	0	0.88	0	0	0	0	0	0.7	0	0.64	0	0	0	0	0	1.2	0
0	0	0	0	0	0	0	0	0	0	0	0	0	0.87	0	0	0	0	0	0.64	0	0	0	0	0	0	0	1.1
0	0	0	0	0	0	0	0	0	0	0	0	0	0	0.96	0	0	0	0	0	0	0	1.6	0	0	0	0	0
0	0	0	0	0	0	0	0	0	0	0	0	0	0	0	1	0	0	0	0	0	1.6	0	0	0	0	0	0
0	0	0	0	0	0	0	0	0	0	0	0	0	0	0	0	1.2	0	0	0	0	0	0	0	0.6	0	0	0
0	0	0	0	0	0	0	0	0	0	0	0	0	0	0	0	0	1.2	0	0	0	0	0	0.6	0	0.73	0	0
0	0	0	0	0	0	0	0	0	0	0	0	0	0	0	0	0	0	1.2	0	0	0	0	0	0.73	0	0.6	0
0	0	0	0	0	0	0	0	0	0	0	0	0	0	0	0	0	0	0	1.2	0	0	0	0	0	0.6	0	0.65
0	0	0	0	0	0	0	0	0	0	0	0	0	0	0	0	0	0	0	0	1.1	0	0	0	0	0	0.65	0
1	2	3	4	5	6	7	8	9	10	11	12	13	14	15	16	17	18	19	20	21	22	23	24	25	26	27	28

## Sheet: Path Connection Matrix
1	2	2	8	0	0	0	0	0	0	0	0	0	0	0	0	0	0	0	0	0	0	0	0	0	0	0
2	2	3	9	0	0	0	0	0	0	0	0	0	0	0	0	0	0	0	0	0	0	0	0	0	0	0
3	2	4	10	0	0	0	0	0	0	0	0	0	0	0	0	0	0	0	0	0	0	0	0	0	0	0
4	2	5	11	0	0	0	0	0	0	0	0	0	0	0	0	0	0	0	0	0	0	0	0	0	0	0
5	2	6	12	0	0	0	0	0	0	0	0	0	0	0	0	0	0	0	0	0	0	0	0	0	0	0
6	2	7	13	0	0	0	0	0	0	0	0	0	0	0	0	0	0	0	0	0	0	0	0	0	0	0
7	1	14	0	0	0	0	0	0	0	0	0	0	0	0	0	0	0	0	0	0	0	0	0	0	0	0
8	2	9	15	0	0	0	0	0	0	0	0	0	0	0	0	0	0	0	0	0	0	0	0	0	0	0
9	2	10	16	0	0	0	0	0	0	0	0	0	0	0	0	0	0	0	0	0	0	0	0	0	0	0
10	2	11	17	0	0	0	0	0	0	0	0	0	0	0	0	0	0	0	0	0	0	0	0	0	0	0
11	2	12	18	0	0	0	0	0	0	0	0	0	0	0	0	0	0	0	0	0	0	0	0	0	0	0
12	2	13	19	0	0	0	0	0	0	0	0	0	0	0	0	0	0	0	0	0	0	0	0	0	0	0
13	2	14	20	0	0	0	0	0	0	0	0	0	0	0	0	0	0	0	0	0	0	0	0	0	0	0
14	1	21	0	0	0	0	0	0	0	0	0	0	0	0	0	0	0	0	0	0	0	0	0	0	0	0
15	2	16	22	0	0	0	0	0	0	0	0	0	0	0	0	0	0	0	0	0	0	0	0	0	0	0
16	1	17	0	0	0	0	0	0	0	0	0	0	0	0	0	0	0	0	0	0	0	0	0	0	0	0
17	2	18	24	0	0	0	0	0	0	0	0	0	0	0	0	0	0	0	0	0	0	0	0	0	0	0
18	2	19	25	0	0	0	0	0	0	0	0	0	0	0	0	0	0	0	0	0	0	0	0	0	0	0
19	2	20	26	0	0	0	0	0	0	0	0	0	0	0	0	0	0	0	0	0	0	0	0	0	0	0
20	2	21	27	0	0	0	0	0	0	0	0	0	0	0	0	0	0	0	0	0	0	0	0	0	0	0
21	1	28	0	0	0	0	0	0	0	0	0	0	0	0	0	0	0	0	0	0	0	0	0	0	0	0
22	1	23	0	0	0	0	0	0	0	0	0	0	0	0	0	0	0	0	0	0	0	0	0	0	0	0
23	1	16	0	0	0	0	0	0	0	0	0	0	0	0	0	0	0	0	0	0	0	0	0	0	0	0
24	1	25	0	0	0	0	0	0	0	0	0	0	0	0	0	0	0	0	0	0	0	0	0	0	0	0
25	1	26	0	0	0	0	0	0	0	0	0	0	0	0	0	0	0	0	0	0	0	0	0	0	0	0
26	1	27	0	0	0	0	0	0	0	0	0	0	0	0	0	0	0	0	0	0	0	0	0	0	0	0
27	1	28	0	0	0	0	0	0	0	0	0	0	0	0	0	0	0	0	0	0	0	0	0	0	0	0
28	1	28	0	0	0	0	0	0	0	0	0	0	0	0	0	0	0	0	0	0	0	0	0	0	0	0

## Sheet: Correction Matrix
0	1	0	0	0	0	0	0.9	0	0	0	0	0	0	0	0	0	0	0	0	0	0	0	0	0	0	0	0
1	0	1.3	0	0	0	0	0	0.94	0	0	0	0	0	0	0	0	0	0	0	0	0	0	0	0	0	0	0
0	1.3	0	0.55	0	0	0	0	0	0.91	0	0	0	0	0	0	0	0	0	0	0	0	0	0	0	0	0	0
0	0	0.55	0	0.56	0	0	0	0	0	0.85	0	0	0	0	0	0	0	0	0	0	0	0	0	0	0	0	0
0	0	0	0.56	0	0.66	0	0	0	0	0	0.81	0	0	0	0	0	0	0	0	0	0	0	0	0	0	0	0
0	0	0	0	0.66	0	0.78	0	0	0	0	0	0.75	0	0	0	0	0	0	0	0	0	0	0	0	0	0	0
0	0	0	0	0	0.78	0	0	0	0	0	0	0	0.71	0	0	0	0	0	0	0	0	0	0	0	0	0	0
0.9	0	0	0	0	0	0	0	1.2	0	0	0	0	0	1	0	0	0	0	0	0	0	0	0	0	0	0	0
0	0.94	0	0	0	0	0	1.2	0	1.2	0	0	0	0	0	1	0	0	0	0	0	0	0	0	0	0	0	0
0	0	0.91	0	0	0	0	0	1.2	0	0.63	0	0	0	0	0	0.97	0	0	0	0	0	0	0	0	0	0	0
0	0	0	0.85	0	0	0	0	0	0.63	0	0.6	0	0	0	0	0	0.94	0	0	0	0	0	0	0	0	0	0
0	0	0	0	0.81	0	0	0	0	0	0.6	0	0.73	0	0	0	0	0	0.9	0	0	0	0	0	0	0	0	0
0	0	0	0	0	0.75	0	0	0	0	0	0.73	0	0.64	0	0	0	0	0	0.88	0	0	0	0	0	0	0	0
0	0	0	0	0	0	0.71	0	0	0	0	0	0.64	0	0	0	0	0	0	0	0.87	0	0	0	0	0	0	0
0	0	0	0	0	0	0	1	0	0	0	0	0	0	0	1.4	0	0	0	0	0	0.96	0	0	0	0	0	0
0	0	0	0	0	0	0	0	1	0	0	0	0	0	1.4	0	0.93	0	0	0	0	0	1	0	0	0	0	0
0	0	0	0	0	0	0	0	0	0.97	0	0	0	0	0	0.93	0	0.68	0	0	0	0	0	1.7	0	0	0	0
0	0	0	0	0	0	0	0	0	0	0.94	0	0	0	0	0	0.68	0	0.68	0	0	0	0	0	1.2	0	0	0
0	0	0	0	0	0	0	0	0	0	0	0.9	0	0	0	0	0	0.68	0	0.7	0	0	0	0	0	1.2	0	0
0	0	0	0	0	0	0	0	0	0	0	0	0.88	0	0	0	0	0	0.7	0	0.64	0	0	0	0	0	1.2	0
0	0	0	0	0	0	0	0	0	0	0	0	0	0.87	0	0	0	0	0	0.64	0	0	0	0	0	0	0	1.1
0	0	0	0	0	0	0	0	0	0	0	0	0	0	0.96	0	0	0	0	0	0	0	1.6	0	0	0	0	0
0	0	0	0	0	0	0	0	0	0	0	0	0	0	0	1	0	0	0	0	0	1.6	0	0	0	0	0	0
0	0	0	0	0	0	0	0	0	0	0	0	0	0	0	0	1.7	0	0	0	0	0	0	0	0.6	0	0	0
0	0	0	0	0	0	0	0	0	0	0	0	0	0	0	0	0	1.2	0	0	0	0	0	0.6	0	0.73	0	0
0	0	0	0	0	0	0	0	0	0	0	0	0	0	0	0	0	0	1.2	0	0	0	0	0	0.73	0	0.6	0
0	0	0	0	0	0	0	0	0	0	0	0	0	0	0	0	0	0	0	1.2	0	0	0	0	0	0.6	0	0.65
0	0	0	0	0	0	0	0	0	0	0	0	0	0	0	0	0	0	0	0	1.1	0	0	0	0	0	0.65	1

## Sheet: Velocity Matrix
50	60	50	50	50	50	50	50	50	50	50	50	50	50	50	50	50	50	50	50	50	50	50	50	50	50	50	50
60	50	60	50	50	50	50	50	50	50	50	50	50	50	50	50	50	50	50	50	50	50	50	50	50	50	50	50
50	60	50	60	50	50	50	50	50	50	50	50	50	50	50	50	50	50	50	50	50	50	50	50	50	50	50	50
50	50	60	50	60	50	50	50	50	50	50	50	50	50	50	50	50	50	50	50	50	50	50	50	50	50	50	50
50	50	50	60	50	60	50	50	50	50	50	50	50	50	50	50	50	50	50	50	50	50	50	50	50	50	50	50
50	50	50	50	60	50	50	50	50	50	50	50	60	50	50	50	50	50	50	50	50	50	50	50	50	50	50	50
50	50	50	50	50	50	50	50	50	50	50	50	50	50	50	50	50	50	50	50	50	50	50	50	50	50	50	50
50	50	50	50	50	50	50	50	50	50	50	50	50	50	50	50	50	50	50	50	50	50	50	50	50	50	50	50
50	50	50	50	50	50	50	50	50	50	50	50	50	50	50	50	50	50	50	50	50	50	50	50	50	50	50	50
50	50	50	50	50	50	50	50	50	50	50	50	50	50	50	50	50	50	50	50	50	50	50	50	50	50	50	50
50	50	50	50	50	50	50	50	50	50	50	50	50	50	50	50	50	50	50	50	50	50	50	50	50	50	50	50
50	50	50	50	50	50	50	50	50	50	50	50	50	50	50	50	50	50	50	50	50	50	50	50	50	50	50	50
50	50	50	50	50	60	50	50	50	50	50	50	50	50	50	50	50	50	50	60	50	50	50	50	50	50	50	50
50	50	50	50	50	50	50	50	50	50	50	50	50	50	50	50	50	50	50	50	50	50	50	50	50	50	50	50
50	50	50	50	50	50	50	50	50	50	50	50	50	50	50	50	50	50	50	50	50	50	50	50	50	50	50	50
50	50	50	50	50	50	50	50	50	50	50	50	50	50	50	50	50	50	50	50	50	50	50	50	50	50	50	50
50	50	50	50	50	50	50	50	50	50	50	50	50	50	50	50	50	50	50	50	50	50	50	50	50	50	50	50
50	50	50	50	50	50	50	50	50	50	50	50	50	50	50	50	50	50	50	50	50	50	50	50	50	50	50	50
50	50	50	50	50	50	50	50	50	50	50	50	50	50	50	50	50	50	50	50	50	50	50	50	50	50	50	50
50	50	50	50	50	50	50	50	50	50	50	50	60	50	50	50	50	50	50	50	50	50	50	50	50	50	60	50
50	50	50	50	50	50	50	50	50	50	50	50	50	50	50	50	50	50	50	50	50	50	50	50	50	50	50	50
50	50	50	50	50	50	50	50	50	50	50	50	50	50	50	50	50	50	50	50	50	50	50	50	50	50	50	50
50	50	50	50	50	50	50	50	50	50	50	50	50	50	50	50	50	50	50	50	50	50	50	50	50	50	50	50
50	50	50	50	50	50	50	50	50	50	50	50	50	50	50	50	50	50	50	50	50	50	50	50	50	50	50	50
50	50	50	50	50	50	50	50	50	50	50	50	50	50	50	50	50	50	50	50	50	50	50	50	50	50	50	50
50	50	50	50	50	50	50	50	50	50	50	50	50	50	50	50	50	50	50	50	50	50	50	50	50	50	50	50
50	50	50	50	50	50	50	50	50	50	50	50	50	50	50	50	50	50	50	60	50	50	50	50	50	50	50	50
50	50	50	50	50	50	50	50	50	50	50	50	50	50	50	50	50	50	50	50	50	50	50	50	50	50	50	50

## Sheet: Road Complexity Matrix
0	2	0	0	0	0	0	3	0	0	0	0	0	0	0	0	0	0	0	0	0	0	0	0	0	0	0	0
2	0	2	0	0	0	0	0	3	0	0	0	0	0	0	0	0	0	0	0	0	0	0	0	0	0	0	0
0	2	0	1	0	0	0	0	0	2	0	0	0	0	0	0	0	0	0	0	0	0	0	0	0	0	0	0
0	0	1	0	1	0	0	0	0	0	1	0	0	0	0	0	0	0	0	0	0	0	0	0	0	0	0	0
0	0	0	1	0	2	0	0	0	0	0	1	0	0	0	0	0	0	0	0	0	0	0	0	0	0	0	0
0	0	0	0	2	0	2	0	0	0	0	0	1	0	0	0	0	0	0	0	0	0	0	0	0	0	0	0
0	0	0	0	0	2	0	0	0	0	0	0	0	1	0	0	0	0	0	0	0	0	0	0	0	0	0	0
3	0	0	0	0	0	0	0	2	0	0	0	0	0	2	0	0	0	0	0	0	0	0	0	0	0	0	0
0	3	0	0	0	0	0	2	0	2	0	0	0	0	0	4	0	0	0	0	0	0	0	0	0	0	0	0
0	0	2	0	0	0	0	0	2	0	1	0	0	0	0	0	2	0	0	0	0	0	0	0	0	0	0	0
0	0	0	1	0	0	0	0	0	1	0	1	0	0	0	0	0	2	0	0	0	0	0	0	0	0	0	0
0	0	0	0	1	0	0	0	0	0	1	0	1	0	0	0	0	0	2	0	0	0	0	0	0	0	0	0
0	0	0	0	0	1	0	0	0	0	0	1	0	1	0	0	0	0	0	1	0	0	0	0	0	0	0	0
0	0	0	0	0	0	1	0	0	0	0	0	1	0	0	0	0	0	0	0	1	0	0	0	0	0	0	0
0	0	0	0	0	0	0	2	0	0	0	0	0	0	0	3	0	0	0	0	0	1	0	0	0	0	0	0
0	0	0	0	0	0	0	0	4	0	0	0	0	0	3	0	2	0	0	0	0	0	3	0	0	0	0	0
0	0	0	0	0	0	0	0	0	2	0	0	0	0	0	2	0	3	0	0	0	0	0	4	0	0	0	0
0	0	0	0	0	0	0	0	0	0	2	0	0	0	0	0	3	0	2	0	0	0	0	0	3	0	0	0
0	0	0	0	0	0	0	0	0	0	0	2	0	0	0	0	0	2	0	1	0	0	0	0	0	1	0	0
0	0	0	0	0	0	0	0	0	0	0	0	1	0	0	0	0	0	1	0	1	0	0	0	0	0	1	0
0	0	0	0	0	0	0	0	0	0	0	0	0	1	0	0	0	0	0	1	0	0	0	0	0	0	0	3
0	0	0	0	0	0	0	0	0	0	0	0	0	0	1	0	0	0	0	0	0	0	5	0	0	0	0	0
0	0	0	0	0	0	0	0	0	0	0	0	0	0	0	3	0	0	0	0	0	5	0	0	0	0	0	0
0	0	0	0	0	0	0	0	0	0	0	0	0	0	0	0	4	0	0	0	0	0	0	0	2	0	0	0
0	0	0	0	0	0	0	0	0	0	0	0	0	0	0	0	0	3	0	0	0	0	0	2	0	2	0	0
0	0	0	0	0	0	0	0	0	0	0	0	0	0	0	0	0	0	1	0	0	0	0	0	2	0	1	0
0	0	0	0	0	0	0	0	0	0	0	0	0	0	0	0	0	0	0	1	0	0	0	0	0	1	0	2
0	0	0	0	0	0	0	0	0	0	0	0	0	0	0	0	0	0	0	0	3	0	0	0	0	0	2	0
1	2	3	4	5	6	7	8	9	10	11	12	13	14	15	16	17	18	19	20	21	22	23	24	25	26	27	28

## Sheet: Traffic Flow Matrix
0.8	0.8	0.8	0.8	0.8	0.8	0.8	0.8	0.8	0.8	0.8	0.8	0.8	0.8	0.8	0.8	0.8	0.8	0.8	0.8	0.8	0.8	0.8	0.8	0.8	0.8	0.8	0.8
0.8	0.8	0.8	0.8	0.8	0.8	0.8	0.8	0.8	0.8	0.8	0.8	0.8	0.8	0.8	0.8	0.8	0.8	0.8	0.8	0.8	0.8	0.8	0.8	0.8	0.8	0.8	0.8
0.8	0.8	0.8	0.8	0.8	0.8	0.8	0.8	0.8	0.8	0.8	0.8	0.8	0.8	0.8	0.8	0.8	0.8	0.8	0.8	0.8	0.8	0.8	0.8	0.8	0.8	0.8	0.8
0.8	0.8	0.8	0.8	0.8	0.8	0.8	0.8	0.8	0.8	0.8	0.8	0.8	0.8	0.8	0.8	0.8	0.8	0.8	0.8	0.8	0.8	0.8	0.8	0.8	0.8	0.8	0.8
0.8	0.8	0.8	0.8	0.8	0.8	0.8	0.8	0.8	0.8	0.8	0.8	0.8	0.8	0.8	0.8	0.8	0.8	0.8	0.8	0.8	0.8	0.8	0.8	0.8	0.8	0.8	0.8
0.8	0.8	0.8	0.8	0.8	0.8	0.8	0.8	0.8	0.8	0.8	0.8	0.8	0.8	0.8	0.8	0.8	0.8	0.8	0.8	0.8	0.8	0.8	0.8	0.8	0.8	0.8	0.8
0.8	0.8	0.8	0.8	0.8	0.8	0.8	0.8	0.8	0.8	0.8	0.8	0.8	0.8	0.8	0.8	0.8	0.8	0.8	0.8	0.8	0.8	0.8	0.8	0.8	0.8	0.8	0.8
0.8	0.8	0.8	0.8	0.8	0.8	0.8	0.8	0.8	0.8	0.8	0.8	0.8	0.8	0.8	0.8	0.8	0.8	0.8	0.8	0.8	0.8	0.8	0.8	0.8	0.8	0.8	0.8
0.8	0.8	0.8	0.8	0.8	0.8	0.8	0.8	0.8	0.8	0.8	0.8	0.8	0.8	0.8	0.8	0.8	0.8	0.8	0.8	0.8	0.8	0.8	0.8	0.8	0.8	0.8	0.8
0.8	0.8	0.8	0.8	0.8	0.8	0.8	0.8	0.8	0.8	0.8	0.8	0.8	0.8	0.8	0.8	0.8	0.8	0.8	0.8	0.8	0.8	0.8	0.8	0.8	0.8	0.8	0.8
0.8	0.8	0.8	0.8	0.8	0.8	0.8	0.8	0.8	0.8	0.8	0.8	0.8	0.8	0.8	0.8	0.8	0.8	0.8	0.8	0.8	0.8	0.8	0.8	0.8	0.8	0.8	0.8
0.8	0.8	0.8	0.8	0.8	0.8	0.8	0.8	0.8	0.8	0.8	0.8	0.8	0.8	0.8	0.8	0.8	0.8	0.8	0.8	0.8	0.8	0.8	0.8	0.8	0.8	0.8	0.8
0.8	0.8	0.8	0.8	0.8	0.8	0.8	0.8	0.8	0.8	0.8	0.8	0.8	0.8	0.8	0.8	0.8	0.8	0.8	0.8	0.8	0.8	0.8	0.8	0.8	0.8	0.8	0.8
0.8	0.8	0.8	0.8	0.8	0.8	0.8	0.8	0.8	0.8	0.8	0.8	0.8	0.8	0.8	0.8	0.8	0.8	0.8	0.8	0.8	0.8	0.8	0.8	0.8	0.8	0.8	0.8
0.8	0.8	0.8	0.8	0.8	0.8	0.8	0.8	0.8	0.8	0.8	0.8	0.8	0.8	0.8	0.8	0.8	0.8	0.8	0.8	0.8	0.8	0.8	0.8	0.8	0.8	0.8	0.8
0.8	0.8	0.8	0.8	0.8	0.8	0.8	0.8	0.8	0.8	0.8	0.8	0.8	0.8	0.8	0.8	0.8	0.8	0.8	0.8	0.8	0.8	0.8	0.8	0.8	0.8	0.8	0.8
0.8	0.8	0.8	0.8	0.8	0.8	0.8	0.8	0.8	0.8	0.8	0.8	0.8	0.8	0.8	0.8	0.8	0.8	0.8	0.8	0.8	0.8	0.8	0.8	0.8	0.8	0.8	0.8
0.8	0.8	0.8	0.8	0.8	0.8	0.8	0.8	0.8	0.8	0.8	0.8	0.8	0.8	0.8	0.8	0.8	0.8	0.8	0.8	0.8	0.8	0.8	0.8	0.8	0.8	0.8	0.8
0.8	0.8	0.8	0.8	0.8	0.8	0.8	0.8	0.8	0.8	0.8	0.8	0.8	0.8	0.8	0.8	0.8	0.8	0.8	0.8	0.8	0.8	0.8	0.8	0.8	0.8	0.8	0.8
0.8	0.8	0.8	0.8	0.8	0.8	0.8	0.8	0.8	0.8	0.8	0.8	0.8	0.8	0.8	0.8	0.8	0.8	0.8	0.8	0.6	0.8	0.8	0.8	0.8	0.8	0.8	0.8
0.8	0.8	0.8	0.8	0.8	0.8	0.8	0.8	0.8	0.8	0.8	0.8	0.8	0.8	0.8	0.8	0.8	0.8	0.8	0.6	0.8	0.8	0.8	0.8	0.8	0.8	0.8	0.8
0.8	0.8	0.8	0.8	0.8	0.8	0.8	0.8	0.8	0.8	0.8	0.8	0.8	0.8	0.8	0.8	0.8	0.8	0.8	0.8	0.8	0.8	0.8	0.8	0.8	0.8	0.8	0.8
0.8	0.8	0.8	0.8	0.8	0.8	0.8	0.8	0.8	0.8	0.8	0.8	0.8	0.8	0.8	0.8	0.8	0.8	0.8	0.8	0.8	0.8	0.8	0.8	0.8	0.8	0.8	0.8
0.8	0.8	0.8	0.8	0.8	0.8	0.8	0.8	0.8	0.8	0.8	0.8	0.8	0.8	0.8	0.8	0.8	0.8	0.8	0.8	0.8	0.8	0.8	0.8	0.8	0.8	0.8	0.8
0.8	0.8	0.8	0.8	0.8	0.8	0.8	0.8	0.8	0.8	0.8	0.8	0.8	0.8	0.8	0.8	0.8	0.8	0.8	0.8	0.8	0.8	0.8	0.8	0.8	0.8	0.8	0.8
0.8	0.8	0.8	0.8	0.8	0.8	0.8	0.8	0.8	0.8	0.8	0.8	0.8	0.8	0.8	0.8	0.8	0.8	0.8	0.8	0.8	0.8	0.8	0.8	0.8	0.8	0.8	0.8
0.8	0.8	0.8	0.8	0.8	0.8	0.8	0.8	0.8	0.8	0.8	0.8	0.8	0.8	0.8	0.8	0.8	0.8	0.8	0.8	0.8	0.8	0.8	0.8	0.8	0.8	0.8	0.6
0.8	0.8	0.8	0.8	0.8	0.8	0.8	0.8	0.8	0.8	0.8	0.8	0.8	0.8	0.8	0.8	0.8	0.8	0.8	0.8	0.8	0.8	0.8	0.8	0.8	0.8	0.6	0.8

## Sheet: 人口密度
区域	楼盘名称	户数	面积（km²）	人口密度（千人/平方千米）
A	赞山景苑	1710	1km²	12.510千人/平方千米
	新海佳苑	1320
	鸿翔南湾	1140
B	上城蝶园	490	1.3km²	14.708千人/平方千米
	立德·丽都水岸	510
	九虎庙小区	750
	风和丽苑	1800
	中栋·金色家园	420
	星晨花园	1070
	银泰城	4000
C	富顺新苑	680	0.5km²	13.020千人/平方千米
	立德金桂苑	360
	海宁·百合新城东区	770
	万城·印象公馆	360
D	海宁·百合新城中区	2120	0.486km²	15.128千人/平方千米
	上海外国语大学附属浙江宏达学校	3570
	浙江省海宁卫生学校	3140
E	海宁百合新城西区	2340	0.5475km²	14.23千人/平方千米
F	开元名都	920	0.48km²	14.406千人/平方千米
	万城明珠	490
	凤鸣小区	800
G	中朝·悦榕庄	1180	1.2km²	10.000千人/平方千米
	琳轩养生源	370
	四季香榭(海州东路)	970
	万城·赞园	550
	海宁市教育园区	2790
H	育才嘉苑	340	1km²	13.190千人/平方千米
	阳光新城	310
	海城名家公寓	290
	鸿翔·浅水湾小区	310
	钱江小区	1030
	海棠湾公寓	270
	南郊小区	910
	海宁市南苑中学	2810
I	上海外国语大学附属宏达高级中学	2200	0.66km²	12.575千人/平方千米
	南苑小学	1200
	海宁市人民医院	1600
J	名力都会·尚府	630	0.654km²	10.061千人/平方千米
	名力都会·尚东	530
	海宁市图书馆	1000
	名力都会广场	2100
K	新悦花苑	1260	0.63km²	13.619千人/平方千米
	新桥社区海州桥小区	470
	海宁百合新城	1130
L	海宁中国皮革城	7800	0.5568km²	14.009千人/平方千米
M	东方艺墅(碧云南路)	350	1.4km²	12.012千人/平方千米
	东欣佳苑	850
	长园景苑	910
	华府景苑	720
	群利景苑	660
	万城春晓	1080
	东苑(东苑路)	690
	硖石小学	1037
N	洛河小区	890	0.93km²	10.018千人/平方千米
	星城·洛洲	1150
	丁香花园(南苑路)	780
	南苑一里	510
	南苑二里	410
O	南苑四里	810	0.72km²	11.765千人/平方千米
	锦绣花园(南苑路)	650
	星城洛川	530
	联合里小区	440
	中朝·御锦园	390
	鸿翔·铜锣湾	380
P	梅园一里小区	1230	0.876km²	12.283千人/平方千米
	世纪花园(文苑南路)	740
	南苑五里	690
	海宁市大脚板乐园	1500
	海宁市实验小学南校区	1280
Q	紫薇花园	1320	0.84km²	13.321千人/平方千米
	康桥名城	1410
	海宁市体育中心	3000
R	缔艺家园	810	0.768km²	14.15千人/平方千米
	时代悦府	750
	沙泾桥东区	610
	海宁中国皮革城	2600
	金鹭·缔艺家家居广场(海宁店)	1500

## Sheet: Population Density Matrix
0	12.51	0	0	0	0	0	12.51	0	0	0	0	0	0	0	0	0	0	0	0	0	0	0	0	0	0	0	0
12.51	0	14.708	0	0	0	0	0	13.609	0	0	0	0	0	0	0	0	0	0	0	0	0	0	0	0	0	0	0
0	14.708	0	13.02	0	0	0	0	0	13.864	0	0	0	0	0	0	0	0	0	0	0	0	0	0	0	0	0	0
0	0	13.02	0	15.128	0	0	0	0	0	14.074	0	0	0	0	0	0	0	0	0	0	0	0	0	0	0	0	0
0	0	0	15.128	0	14.23	0	0	0	0	0	14.679	0	0	0	0	0	0	0	0	0	0	0	0	0	0	0	0
0	0	0	0	14.23	0	14.406	0	0	0	0	0	14.318	0	0	0	0	0	0	0	0	0	0	0	0	0	0	0
0	0	0	0	0	14.406	0	0	0	0	0	0	0	14.406	0	0	0	0	0	0	0	0	0	0	0	0	0	0
12.51	0	0	0	0	0	0	0	11.255	0	0	0	0	0	10	0	0	0	0	0	0	0	0	0	0	0	0	0
0	13.609	0	0	0	0	0	11.255	0	13.949	0	0	0	0	0	11.595	0	0	0	0	0	0	0	0	0	0	0	0
0	0	13.864	0	0	0	0	0	13.949	0	12.798	0	0	0	0	0	12.883	0	0	0	0	0	0	0	0	0	0	0
0	0	0	14.074	0	0	0	0	0	12.798	0	12.595	0	0	0	0	0	11.318	0	0	0	0	0	0	0	0	0	0
0	0	0	0	14.679	0	0	0	0	0	12.595	0	13.925	0	0	0	0	0	11.84	0	0	0	0	0	0	0	0	0
0	0	0	0	0	14.318	0	0	0	0	0	13.925	0	14.208	0	0	0	0	0	13.814	0	0	0	0	0	0	0	0
0	0	0	0	0	0	14.406	0	0	0	0	0	14.208	0	0	0	0	0	0	0	14.009	0	0	0	0	0	0	0
0	0	0	0	0	0	0	10	0	0	0	0	0	0	0	11.016	0	0	0	0	0	12.012	0	0	0	0	0	0
0	0	0	0	0	0	0	0	11.595	0	0	0	0	0	11.016	0	11.604	0	0	0	0	0	11.015	0	0	0	0	0
0	0	0	0	0	0	0	0	0	12.883	0	0	0	0	0	11.604	0	12.17	0	0	0	0	0	10.892	0	0	0	0
0	0	0	0	0	0	0	0	0	0	11.318	0	0	0	0	0	12.17	0	11.172	0	0	0	0	0	12.024	0	0	0
0	0	0	0	0	0	0	0	0	0	0	11.84	0	0	0	0	0	11.172	0	13.47	0	0	0	0	0	12.802	0	0
0	0	0	0	0	0	0	0	0	0	0	0	13.814	0	0	0	0	0	13.47	0	14.08	0	0	0	0	0	13.736	0
0	0	0	0	0	0	0	0	0	0	0	0	0	14.009	0	0	0	0	0	14.08	0	0	0	0	0	0	0	14.15
0	0	0	0	0	0	0	0	0	0	0	0	0	0	12.012	0	0	0	0	0	0	0	12.012	0	0	0	0	0
0	0	0	0	0	0	0	0	0	0	0	0	0	0	0	11.015	0	0	0	0	0	12.012	0	0	0	0	0	0
0	0	0	0	0	0	0	0	0	0	0	0	0	0	0	0	10.892	0	0	0	0	0	0	0	11.765	0	0	0
0	0	0	0	0	0	0	0	0	0	0	0	0	0	0	0	0	12.024	0	0	0	0	0	11.765	0	12.283	0	0
0	0	0	0	0	0	0	0	0	0	0	0	0	0	0	0	0	0	12.802	0	0	0	0	0	12.283	0	13.321	0
0	0	0	0	0	0	0	0	0	0	0	0	0	0	0	0	0	0	0	13.736	0	0	0	0	0	13.321	0	14.15
0	0	0	0	0	0	0	0	0	0	0	0	0	0	0	0	0	0	0	0	14.15	0	0	0	0	0	14.15	0
1	2	3	4	5	6	7	8	9	10	11	12	13	14	15	16	17	18	19	20	21	22	23	24	25	26	27	28

## Sheet: 各区域学校、医院、商场个数
区域	学校、医院、商场名称	个数
A	无	0
B	银泰城	1
C	无	0
D	无	0
F	无	0
G	无	0
H	海宁市南苑中学	1
I	上海外国语大学附属浙江宏达学校	5
	上海外国语大学附属宏达高级中学
	浙江省海宁卫生学校
	南苑小学
	海宁市人民医院
J	名力都会广场	1
K	无	0
L	海宁中国皮革城	1
M	硖石小学	1
N	无	0
O	无	0
P	海宁市实验小学南校区	2
	海宁市大脚板乐园
Q	无	0
R	金鹭·缔艺家家居广场(海宁店)	2
	海宁中国皮革城

## Sheet: Number of schools, hospital etc
0	0	0	0	0	0	0	0	0	0	0	0	0	0	0	0	0	0	0	0	0	0	0	0	0	0	0	0
0	0	0	0	0	0	0	0	0	0	0	0	0	0	0	0	0	0	0	0	0	0	0	0	0	0	0	0
0	0	0	1	0	0	0	0	0	1	0	0	0	0	0	0	0	0	0	0	0	0	0	0	0	0	0	0
0	0	1	0	1	0	0	0	0	0	0	0	0	0	0	0	0	0	0	0	0	0	0	0	0	0	0	0
0	0	0	1	0	1	0	0	0	0	0	0	0	0	0	0	0	0	0	0	0	0	0	0	0	0	0	0
0	0	0	0	1	0	1	0	0	0	0	0	1	0	0	0	0	0	0	0	0	0	0	0	0	0	0	0
0	0	0	0	0	1	0	0	0	0	0	0	0	0	0	0	0	0	0	0	0	0	0	0	0	0	0	0
0	0	0	0	0	0	0	0	0	0	0	0	0	0	2	0	0	0	0	0	0	0	0	0	0	0	0	0
0	0	0	0	0	0	0	0	0	1	0	0	0	0	0	0	0	0	0	0	0	0	0	0	0	0	0	0
0	0	1	0	0	0	0	0	1	0	1	0	0	0	0	0	2	0	0	0	0	0	0	0	0	0	0	0
0	0	0	0	0	0	0	0	0	1	0	1	0	0	0	0	0	1	0	0	0	0	0	0	0	0	0	0
0	0	0	0	0	0	0	0	0	0	1	0	0	0	0	0	0	0	0	0	0	0	0	0	0	0	0	0
0	0	0	0	0	1	0	0	0	0	0	0	0	0	0	0	0	0	0	0	0	0	0	0	0	0	0	0
0	0	0	0	0	0	0	0	0	0	0	0	0	0	0	0	0	0	0	0	1	0	0	0	0	0	0	0
0	0	0	0	0	0	0	2	0	0	0	0	0	0	0	0	0	0	0	0	0	1	0	0	0	0	0	0
0	0	0	0	0	0	0	0	0	0	0	0	0	0	0	0	0	0	0	0	0	0	0	0	0	0	0	0
0	0	0	0	0	0	0	0	0	2	0	0	0	0	0	0	0	1	0	0	0	0	0	0	0	0	0	0
0	0	0	0	0	0	0	0	0	0	1	0	0	0	0	0	1	0	0	0	0	0	0	0	0	0	0	0
0	0	0	0	0	0	0	0	0	0	0	0	0	0	0	0	0	0	0	0	0	0	0	0	0	2	0	0
0	0	0	0	0	0	0	0	0	0	0	0	0	0	0	0	0	0	0	0	2	0	0	0	0	0	0	0
0	0	0	0	0	0	0	0	0	0	0	0	0	1	0	0	0	0	0	2	0	0	0	0	0	0	0	1
0	0	0	0	0	0	0	0	0	0	0	0	0	0	1	0	0	0	0	0	0	0	1	0	0	0	0	0
0	0	0	0	0	0	0	0	0	0	0	0	0	0	0	0	0	0	0	0	0	1	0	0	0	0	0	0
0	0	0	0	0	0	0	0	0	0	0	0	0	0	0	0	0	0	0	0	0	0	0	0	1	0	0	0
0	0	0	0	0	0	0	0	0	0	0	0	0	0	0	0	0	0	0	0	0	0	0	1	0	2	0	0
0	0	0	0	0	0	0	0	0	0	0	0	0	0	0	0	0	0	2	0	0	0	0	0	2	0	0	0
0	0	0	0	0	0	0	0	0	0	0	0	0	0	0	0	0	0	0	0	0	0	0	0	0	0	0	2
0	0	0	0	0	0	0	0	0	0	0	0	0	0	0	0	0	0	0	0	1	0	0	0	0	0	2	0
1	2	3	4	5	6	7	8	9	10	11	12	13	14	15	16	17	18	19	20	21	22	23	24	25	26	27	28

[truncated: 3 more sheets: Bridges, Turns, Non-motorized Lane]
